# Supplementary material for: Cross-Species Analyses Identify the BNIP-2 and Cdc42GAP Homology (BCH) Domain as a Distinct Functional Subclass of the CRAL_TRIO/Sec14 Superfamily
Source: PLoS One. 2012 Mar 27;7(3):e33863. doi: 10.1371/journal.pone.0033863 (PMC3313917; doi:10.1371/journal.pone.0033863)
Supplement: Table S1 — The table contains NCBI Accessions of 175 BCH domain-containing proteins and 98 other proteins representing the BCH-like and CRAL_TRIO groups of the Sec14 superfamily. (XLS) [file pone.0033863.s004.xls]

## Sheet: group-I
NCBI Accession codes for Group-I BCH domain
Cluster: BNIP2
1	XP_544705	Canis familiaris
2	NP_957512	Danio rerio
3	XP_413765	Gallus gallus
4	NP_004321	Homo sapiens
5	XP_001100508	Macaca mulatta
6	XP_001374074	Monodelphis domestica
7	NP_001008239	Mus musculus
8	XP_001510218	Ornithorhynchus anatinus
9	XP_001173154	Pan troglodytes
10	EDL84204	Rattus norvegicus
11	XP_002195589	Taeniopygia guttata
12	CAF98314	Tetraodon nigroviridis
13	NP_001088131	Xenopus laevis
Cluster: BNIPH
1	NP_001075898	Bos taurus
2	XP_542168	Canis familiaris
3	CAN87813	Danio rerio
4	XP_001343600	Danio rerio
5	XP_001493463	Equus caballus
6	XP_418214	Gallus gallus
7	BAC03859	Homo sapiens
8	XP_001374042	Monodelphis domestica
9	NP_848777	Mus musculus
10	XP_001511480	Ornithorhynchus anatinus
11	XP_524457	Pan troglodytes
12	NP_001125042	Pongo abelii
13	NP_001035280	Rattus norvegicus
14	XP_002195707	Taeniopygia guttata
15	CAG08009	Tetraodon nigroviridis
16	CAF91924	Tetraodon nigroviridis
Cluster: BNIPS
1	NP_001073089	Bos taurus
2	XP_540308	Canis familiaris
3	NP_001121866	Danio rerio
4	XP_001491310	Equus caballus
5	NP_612122	Homo sapiens
6	XP_001106978	Macaca mulatta
7	XP_001371249	Monodelphis domestica
8	EDL38792	Mus musculus
9	XP_001170701	Pan troglodytes
10	NP_001121659	Rattus norvegicus
11	XP_001928046	Sus scrofa
12	NP_001086594	Xenopus laevis
Cluster: BNIPXL
1	NP_001098852	Bos taurus
2	XP_850604	Canis familiaris
3	NP_001104624	Danio rerio
4	XP_001916938	Equus caballus
5	XP_001231886	Gallus gallus
6	NP_056040	Homo sapiens
7	XP_001366186	Monodelphis domestica
8	NP_851993	Mus musculus
9	XP_001515884	Ornithorhynchus anatinus
10	XP_001146885	Pan troglodytes
11	NP_001126916	Pongo abelii
12	Q5BJR4	Rattus norvegicus
13	NP_001133314	Salmo salar
14	XP_002187337	Taeniopygia guttata
15	CAG08427	Tetraodon nigroviridis
16	CAF97194	Tetraodon nigroviridis
Ungrouped Group-I BCH members from other organisms
1	XP_001947520	Acyrthosiphon pisum
2	XP_001648558	Aedes aegypti
3	XP_315572	Anopheles gambiae str. PEST
4	XP_002126187	Ciona intestinalis
5	XP_002127893	Ciona intestinalis
6	ABY20545	Drosophila melanogaster
7	EEC09901	Ixodes scapularis
8	XP_001626140	Nematostella vectensis
9	EEB18677	Pediculus humanus corporis
10	XP_783795	Strongylocentrotus purpuratus
11	XP_974968	Tribolium castaneum

## Sheet: group-IIA
NCBI Accession codes for Group-IIA BCH domain
1	XP_001660566	Aedes aegypti
2	XP_001688494	Anopheles gambiae str. PEST
3	XP_396878	Apis mellifera
4	NP_001039478	Bos taurus
5	ACO15636	Caligus clemensi
6	XP_533021	Canis familiaris
7	XP_001867337	Culex quinquefasciatus
8	NP_001004563	Danio rerio
9	XP_640612	Dictyostelium discoideum AX4
10	XP_638573	Dictyostelium discoideum AX4
11	NP_724599	Drosophila melanogaster
12	NP_724597	Drosophila melanogaster
13	XP_001500874	Equus caballus
14	ACO13754	Esox lucius
15	XP_423602	Gallus gallus
16	NP_060156	Homo sapiens
17	XP_001104476	Macaca mulatta
18	XP_001365992	Monodelphis domestica
19	NP_034399	Mus musculus
20	XP_001622394	Nematostella vectensis
21	XP_001512063	Ornithorhynchus anatinus
22	XP_001144527	Pan troglodytes
23	EEB16863	Pediculus humanus corporis
24	NP_001013219	Rattus norvegicus
25	XP_001182784	Strongylocentrotus purpuratus
26	XP_002197809	Taeniopygia guttata
27	CAF93717	Tetraodon nigroviridis
28	XP_001815509	Tribolium castaneum
29	XP_002112464	Trichoplax adhaerens
30	NP_001088345	Xenopus laevis

## Sheet: group-IIB
NCBI Accession codes for Group-IIB BCH domain
1	NP_195300	Arabidopsis thaliana
2	NP_564960	Arabidopsis thaliana
3	ACU17631	Glycine max
4	ACU14441	Glycine max
5	ABD28324	Medicago truncatula
6	ACJ85167	Medicago truncatula
7	NP_001064706	Oryza sativa (japonica cultivar-group)
8	NP_001047687	Oryza sativa (japonica cultivar-group)
9	EEE58332	Oryza sativa Japonica Group
10	BAF15465	Oryza sativa Japonica Group
11	XP_001420825	Ostreococcus lucimarinus CCE9901
12	XP_001754720	Physcomitrella patens subsp. patens
13	XP_001776374	Physcomitrella patens subsp. patens
14	XP_001759372	Physcomitrella patens subsp. patens
15	ABK24296	Picea sitchensis
16	ABR17649	Picea sitchensis
17	EEE91516	Populus trichocarpa
18	EEE75109	Populus trichocarpa
19	EEE93960	Populus trichocarpa
20	EEE81211	Populus trichocarpa
21	EEF01185	Populus trichocarpa
22	EEE89642	Populus trichocarpa
23	EEF30886	Ricinus communis
24	EEF52804	Ricinus communis
25	EEF31637	Ricinus communis
26	EEF38953	Ricinus communis
27	XP_002467159	Sorghum bicolor
28	XP_002465844	Sorghum bicolor
29	CAN69115	Vitis vinifera
30	ACG47767	Zea mays
31	ACG34784	Zea mays
32	ACG26273	Zea mays
33	ACG45534	Zea mays

## Sheet: group-III
NCBI Accession codes for Group-III BCH domain
Cluster: BPGAP
1	XP_416463	Gallus gallus
2	CAQ06715	Homo sapiens
3	EDL04450	Mus musculus
4	NP_001004242	Rattus norvegicus
5	NP_001085153	Xenopus laevis
Cluster: RhoGAP
1	XP_871999	Bos taurus
2	NP_001017781	Danio rerio
3	XP_001490021	Equus caballus
4	XP_426422	Gallus gallus
5	BAG60756	Homo sapiens
6	XP_001101907	Macaca mulatta
7	XP_001369707	Monodelphis domestica
8	CAM14521	Mus musculus
9	XP_508398	Pan troglodytes
10	NP_001124902	Pongo abelii
11	NP_001101217	Rattus norvegicus
12	XP_002198819	Taeniopygia guttata
13	NP_001086509	Xenopus laevis
Ungrouped Group-III BCH members from other organisms
1	XP_001950301	Acyrthosiphon pisum
2	XP_001659702	Aedes aegypti
3	XP_624226	Apis mellifera
4	XP_001893352	Brugia malayi
5	NP_001022390	Caenorhabditis elegans
6	XP_001699293	Chlamydomonas reinhardtii
7	XP_002121397	Ciona intestinalis
8	XP_001835505	Coprinopsis cinerea okayama7#130
9	XP_002140404	Cryptosporidium muris RN66
10	XP_001843366	Culex quinquefasciatus
11	XP_645940	Dictyostelium discoideum AX4
12	NP_648552	Drosophila melanogaster
13	XP_002160831	Hydra magnipapillata
14	EEC10256	Ixodes scapularis
15	XP_001876797	Laccaria bicolor S238N-H82
16	XP_001746114	Monosiga brevicollis MX1
17	XP_001604462	Nasonia vitripennis
18	EEB11750	Pediculus humanus corporis
19	XP_001347356	Plasmodium falciparum 3D7
20	XP_002572184	Schistosoma mansoni
21	XP_970580	Tribolium castaneum
22	XP_002117739	Trichoplax adhaerens
23	XP_760803	Ustilago maydis 521
Ancestral BCH domains
1	XP_001702344	Chlamydomonas reinhardtii
2	XP_645456	Dictyostelium discoideum AX4
3	NP_593281	Schizosaccharomyces pombe

## Sheet: CRAL_TRIO
NCBI Accession codes for remaining members of Sec14 superfamily
Accessions are given in anticlockwise sequence as in Figure 1
Cluster: RhoGEF
1	NP_001097996	Danio rerio
2	NP_009049	Homo sapiens
3	NP_001019831	Homo sapiens
4	XP_002598613	Branchiostoma floridae
5	XP_002578747	Schistosoma mansoni
6	NP_651960	Drosophila melanogaster
7	XP_001891671	Brugia malayi
8	NP_001085886	Xenopus laevis
9	NP_835224	Homo sapiens
10	NP_878301	Danio rerio
11	XP_001635815	Nematostella vectensis
12	NP_001021496	Caenorhabditis elegans
13	NP_055893	Homo sapiens
14	NP_001106203	Homo sapiens
15	NP_001093325	Homo sapiens
16	XP_002110939	Trichoplax adhaerens
Cluster: NF1
1	XP_692937	Danio rerio
2	AAB59558	Homo sapiens
3	AAB58976	Drosophila melanogaster
4	XP_002587546	Branchiostoma floridae
5	XP_001196417	Strongylocentrotus purpuratus
6	XP_002115170	Trichoplax adhaerens
7	XP_002576216	Schistosoma mansoni
8	XP_002168194	Hydra magnipapillata
9	XP_001744997	Monosiga brevicollis MX1
10	EFA82125	Polysphondylium pallidum PN500
11	XP_002121778	Ciona intestinalis
12	XP_001548197	Botryotinia fuckeliana B050
13	XP_571310	Cryptococcus neoformans var. neoformans JEC21
Cluster: remaining members from CRAL_TRIO group
1	NP_001024391	Caenorhabditis elegans
2	NP_651174	Drosophila melanogaster
3	NP_001020716	Danio rerio
4	NP_001010852	Homo sapiens
5	NP_001088883	Xenopus laevis
6	NP_775790	Homo sapiens
7	NP_001080386	Xenopus laevis
8	NP_000317	Homo sapiens
9	NP_956999	Danio rerio
10	NP_724195	Drosophila melanogaster
11	NP_000361	Homo sapiens
12	NP_997755	Danio rerio
13	NP_001034288	Homo sapiens
14	NP_609120	Drosophila melanogaster
15	NP_569990	Drosophila melanogaster
16	NP_001033984	Drosophila melanogaster
17	NP_610507	Drosophila melanogaster
18	NP_724813	Drosophila melanogaster
19	NP_497717	Caenorhabditis elegans
20	NP_872173	Caenorhabditis elegans
21	NP_001085706	Xenopus laevis
22	NP_001087870	Xenopus laevis
23	NP_001137470	Homo sapiens
24	NP_957392	Danio rerio
25	NP_055507	Homo sapiens
26	NP_609028	Drosophila melanogaster
27	NP_001040875	Caenorhabditis elegans
28	NP_001093463	Danio rerio
29	NP_001091144	Xenopus laevis
30	NP_036561	Homo sapiens
31	NP_777635	Homo sapiens
32	NP_777637	Homo sapiens
33	NP_195629	Arabidopsis thaliana
34	NP_199584	Arabidopsis thaliana
35	NP_612042	Drosophila melanogaster
36	NP_505746	Caenorhabditis elegans
37	NP_495168	Caenorhabditis elegans
38	NP_510554	Caenorhabditis elegans
39	NP_506408	Caenorhabditis elegans
40	NP_496771	Caenorhabditis elegans
41	NP_012832	Saccharomyces cerevisiae
42	NP_013796	Saccharomyces cerevisiae
43	NP_171669	Arabidopsis thaliana
44	NP_001081203	Xenopus laevis
45	NP_001079459	Xenopus laevis
46	NP_572576	Drosophila melanogaster
47	NP_002824	Homo sapiens
48	XP_643391	Dictyostelium discoideum AX4
49	NP_013484	Saccharomyces cerevisiae
50	NP_728794	Drosophila melanogaster
51	NP_001088926	Xenopus laevis
52	NP_001088147	Xenopus laevis
53	NP_689794	Homo sapiens
54	NP_001007294	Danio rerio
55	NP_729113	Drosophila melanogaster
56	NP_871646	Caenorhabditis elegans
57	XP_642079	Dictyostelium discoideum AX4
58	NP_508618	Caenorhabditis elegans
59	NP_491993	Caenorhabditis elegans
60	NP_014135	Saccharomyces cerevisiae
61	NP_014168	Saccharomyces cerevisiae
62	XP_629043	Dictyostelium discoideum AX4
63	BAH19871	Arabidopsis thaliana
64	NP_195382	Arabidopsis thaliana
65	XP_646383	Dictyostelium discoideum AX4
66	NP_177360	Arabidopsis thaliana
67	CAB78040	Arabidopsis thaliana
68	NP_012390	Saccharomyces cerevisiae
69	XP_646478	Dictyostelium discoideum AX4
